# Supplementary material for: Effects of Moringa oleifera Lam. Supplementation on Cardiometabolic Outcomes: A Meta-Analysis of Randomized Controlled Trials with GRADE Assessment
Source: Nutrients. 2025 Nov 7;17(22):3501. doi: 10.3390/nu17223501 (PMC12655524; doi:10.3390/nu17223501)
Supplement: Supplementary file 1 [file nutrients-17-03501-s001.zip]

Archive with 1 entries (1 files):
- nutrients-3967942-supplementary.pdf
